# Supplementary material for: Transcriptional signature of human pro-inflammatory TH17 cells identifies reduced IL10 gene expression in multiple sclerosis
Source: Nat Commun. 2017 Nov 17;8:1600. doi: 10.1038/s41467-017-01571-8 (PMC5693957; doi:10.1038/s41467-017-01571-8)
Supplement: Supplementary file 3 — Supplementary Data 1 [file 41467_2017_1571_MOESM3_ESM.xlsx]

## Sheet: Supp Table 1
Supplementary Data 1. Gene list of the HuTH17 CodeSet.
Gene	ID	Family
TNFAIP3	NM_006290.2	enzyme
ABCG1	NM_207174.1	transporter
ABTB2	NM_145804.1	other
ACD	NM_001082486.1	other
ADM	NM_001124.1	other
AHI1	NM_001134830.1	other
AKAP12	NM_005100.3	transporter
ALG14	NM_144988.3	enzyme
ALG8	NM_024079.4	enzyme
ANGPTL4	NM_139314.1	other
ANKRD22	NM_144590.2	transcription regulator
ANKRD37	NM_181726.1	other
ANTXR2	NM_001145794.1	transmembrane receptor
ANXA6	NM_001155.4	other
APBA1	NM_001163.3	transporter
AQP2	NM_000486.5	transporter
ARG2	NM_001172.3	enzyme
ASAP1	NM_018482.2	other
ATM	NM_138292.3	kinase
AHR	NM_001621.3	ligand-dependent nuclear receptor
RNF111	NM_017610.6	enzyme
B2M	NM_004048.2	transmembrane receptor
BATF	NM_006399.3	transcription regulator
BAX	NM_004324.3	transporter
BEND5	NM_024603.2	other
AKAP13	NM_006738.4	other
BTBD11	NM_001017523.1	transcription regulator
BAG6	NM_001199698.1	enzyme
BCL2	NM_000657.2	transporter
BCL6	NM_138931.1	transcription regulator
PRDM1	NM_182907.1	transcription regulator
C10orf128	NM_001010863.1	other
C11orf21	NR_024621.1	other
ASUN	NM_018164.2	other
C15orf48	NM_032413.2	other
TIMM21	NM_014177.2	other
C1GALT1C1	NM_001011551.1	enzyme
C2CD4A	NM_207322.2	other
HILPDA	NM_013332.1	other
CA2	NM_000067.2	enzyme
CALM1 (includes others)	NM_006888.3	other
CARD6	NM_032587.3	other
CBLB	NM_170662.3	other
CCDC3	NM_031455.3	other
CCDC86	NM_024098.3	other
CCL20	NM_004591.1	cytokine
CCL3	NM_002983.2	cytokine
CCL4	NM_002984.2	cytokine
CCL5	NM_002985.2	cytokine
CCND2	NM_001759.3	other
CCR1	NM_001295.2	G-protein coupled receptor
CCR2	NM_001123041.2	G-protein coupled receptor
CCR4	NM_005508.4	G-protein coupled receptor
CCR5	NM_000579.1	G-protein coupled receptor
CCR6	NM_031409.2	G-protein coupled receptor
CCR8	NM_005201.2	G-protein coupled receptor
CCR9	NM_031200.1	G-protein coupled receptor
LAMP1	NM_005561.3	other
CD160	NM_007053.2	transmembrane receptor
CD226	NM_006566.2	other
CD24	NM_013230.2	other
CD27	NM_001242.4	transmembrane receptor
ENTPD1	NM_001098175.1	enzyme
CD5	NM_014207.2	transmembrane receptor
CD6	NM_006725.3	transmembrane receptor
CD7	NM_006137.6	other
SLC3A2	NM_001012662.2	transporter
CDC37	NM_007065.3	other
CDK6	NM_001259.5	kinase
CDKN2D	NM_001800.3	transcription regulator
CDO1	NM_001801.2	enzyme
CECR1	NM_017424.2	enzyme
COL15A1	NM_001855.2	other
COL6A3	NM_057164.4	other
CSF2	NM_000758.2	cytokine
CSF2RB	NM_000395.2	transmembrane receptor
CSGALNACT1	NM_018371.3	enzyme
CT45A5	NM_001172288.1	other
CTLA4	NM_005214.3	transmembrane receptor
CTPS1	NM_001905.2	enzyme
CELF2	NM_001025076.2	other
CXCL10	NM_001565.1	cytokine
CXCL13	NM_006419.2	cytokine
CXCL16	NM_001100812.1	cytokine
CXCR3	NM_001504.1	G-protein coupled receptor
CXCR5	NM_001716.3	G-protein coupled receptor
CXCR6	NM_006564.1	G-protein coupled receptor
CASP3	NM_004346.3	peptidase
DENR	NM_003677.3	other
DFFA	NM_004401.2	enzyme
DHRS9	NM_005771.4	enzyme
DNAJC12	NM_021800.2	other
DPP4	NM_001935.3	peptidase
DSE	NM_013352.2	enzyme
DUSP5	NM_004419.3	phosphatase
ECE2	NM_001037324.2	peptidase
EGR3	NM_004430.2	transcription regulator
EMP1	NM_001423.1	other
EPS15L1	NM_021235.1	other
EPSTI1	NM_001002264.1	other
ERAP1	NM_001040458.1	peptidase
ERRFI1	NM_018948.3	other
EVI5	NM_005665.4	other
EXOC2	NM_018303.4	transporter
EGR1	NM_001964.2	transcription regulator
EGR2	NM_000399.3	transcription regulator
EOMES	NM_005442.2	transcription regulator
ETS1	NM_005238.3	transcription regulator
FAAH2	NM_174912.3	enzyme
FAM110C	NM_001077710.1	other
FAM13A	NM_001015045.1	other
FAS	NM_152876.1	transmembrane receptor
FASLG	NM_000639.1	cytokine
FGD2	NM_173558.3	other
FKBP4	NM_002014.3	enzyme
FLT1	NM_002019.4	kinase
FNIP2	NM_020840.1	other
FOXO1	NM_002015.3	transcription regulator
FOXO3	NM_001455.2	transcription regulator
FUS	NM_004960.2	transcription regulator
FOS	NM_005252.2	transcription regulator
FOXP3	NM_014009.3	transcription regulator
GAPDH	NM_002046.3	enzyme
GATA3	NM_001002295.1	transcription regulator
GBP3	NM_018284.2	enzyme
GK	NM_000167.3	kinase
GNG4	NM_004485.2	enzyme
GPR85	NM_001146267.1	G-protein coupled receptor
GPR87	NM_023915.2	G-protein coupled receptor
RNF128	NM_024539.3	enzyme
GZMA	NM_006144.2	peptidase
GZMB	NM_004131.3	peptidase
GZMK	NM_002104.2	peptidase
HBEGF	NM_001945.1	growth factor
HDAC4	NM_006037.3	transcription regulator
HECW2	NM_020760.1	enzyme
HELLS	NM_018063.3	enzyme
HIF1A	NM_001530.2	transcription regulator
HLA-DMA	NM_006120.3	transmembrane receptor
HLA-DQB1	NM_002123.2	other
HLA-E	NM_005516.4	transmembrane receptor
HLF	NM_002126.4	transcription regulator
HMGCS1	NM_002130.4	enzyme
HMMR	NM_012484.2	transmembrane receptor
HMOX1	NM_002133.1	enzyme
HPGD	NM_001145816.1	enzyme
HPGDS	NM_014485.2	enzyme
HPRT1	NM_000194.1	enzyme
HS3ST3B1	NM_006041.1	enzyme
HSPA1A/HSPA1B	NM_005345.5	other
HSPH1	NM_006644.2	other
ICAM1	NM_000201.1	transmembrane receptor
ICOS	NM_012092.2	transmembrane receptor
ID2	NM_002166.4	transcription regulator
IER3	NM_003897.2	other
IFNG	NM_000619.2	cytokine
IFNGR2	NM_005534.3	transmembrane receptor
IFNB1	NM_002176.2	cytokine
IFNAR1	NM_000629.2	transmembrane receptor
IGSF3	NM_001542.2	other
IKZF1	NM_006060.3	transcription regulator
IKZF2	NM_016260.2	transcription regulator
IKZF3	NM_012481.3	transcription regulator
IKZF4	NM_022465.3	transcription regulator
IKZF5	NM_022466.5	other
IL10	NM_000572.2	cytokine
IL10RA	NM_001558.2	transmembrane receptor
IL11RA	NM_147162.1	transmembrane receptor
IL12RB1	NM_005535.1	transmembrane receptor
IL12RB2	NM_001559.2	transmembrane receptor
IL13	NM_002188.2	cytokine
IL15RA	NM_002189.2	transmembrane receptor
IL17A	NM_002190.2	cytokine
IL17F	NM_052872.3	cytokine
IL1R1	NM_000877.2	transmembrane receptor
IL1R2	NM_004633.3	transmembrane receptor
IL1RL1	NM_016232.4	transmembrane receptor
IL1RN	NM_000577.3	cytokine
IL2	NM_000586.2	cytokine
IL21	NM_021803.2	cytokine
IL22	NM_020525.4	cytokine
IL23A	NM_016584.2	cytokine
IL23R	NM_144701.2	transmembrane receptor
IL24	NM_181339.1	cytokine
IL27	NM_145659.3	cytokine
IL27RA	NM_004843.2	transmembrane receptor
IFNLR1	NM_173065.1	transmembrane receptor
IL2RA	NM_000417.1	transmembrane receptor
IL2RB	NM_000878.2	transmembrane receptor
IL3	NM_000588.3	cytokine
IL31	NM_001014336.1	other
IL33	NM_033439.2	cytokine
IL12A	NM_000882.2	cytokine
IL4	NM_000589.2	cytokine
IL4I1	NM_152899.1	enzyme
IL5	NM_000879.2	cytokine
IL6	NM_000600.1	cytokine
IL7R	NM_002185.2	transmembrane receptor
IL8	NM_000584.2	cytokine
IL9	NM_000590.1	cytokine
INSM1	NM_002196.2	other
IRAK3	NM_007199.1	kinase
IRF1	NM_002198.1	transcription regulator
IRF3	NM_001571.5	transcription regulator
IRF5	NM_002200.3	transcription regulator
IRF7	NM_001572.3	transcription regulator
IRF8	NM_002163.2	transcription regulator
IRF9	NM_006084.4	transcription regulator
ITGA3	NM_005501.2	other
ITGA4	NM_000885.4	transmembrane receptor
ITGAL	NM_002209.2	transmembrane receptor
IL21R	NM_021798.2	transmembrane receptor
JAK2	NM_004972.2	kinase
JUN	NM_002228.3	transcription regulator
KCNQ1	NM_181798.1	ion channel
KCTD11	NM_001002914.2	other
KIF2C	NM_006845.3	other
KLF11	NM_001177716.1	transcription regulator
KLF2	NM_016270.2	transcription regulator
KLF3	NM_016531.3	transcription regulator
KLF5	NM_001730.3	transcription regulator
KLF7	NM_003709.2	transcription regulator
KLHL24	NM_017644.3	other
KLHL5	NM_015990.4	other
LDHA	NM_001165414.1	enzyme
LIF	NM_002309.2	cytokine
NPIPB3 (includes others)	NM_130464.1	other
LRMP	NM_006152.2	other
LTA	NM_000595.2	cytokine
LYAR	NM_001145725.1	other
LAG3	NM_002286.5	transmembrane receptor
LEF1	NM_016269.3	transcription regulator
MAFF	NM_001161572.1	transcription regulator
MAK16	NM_032509.3	other
MAL	NM_002371.2	transporter
MALT1	NM_006785.2	peptidase
MAMLD1	NM_001177465.1	other
MAP3K5	NM_005923.3	kinase
MAPK1	NM_138957.2	kinase
MAPK11	NM_002751.5	kinase
MAPK12	NM_002969.3	kinase
MAPK13	NM_002754.3	kinase
MAPK14	NM_001315.1	kinase
MIR503HG	NR_024607.1	other
MIR155HG	NR_001458.3	other
MIR17HG	NR_027349.1	other
MKI67	NM_002417.2	other
MT1E	NM_175617.3	other
MTSS1	NM_014751.4	other
MYB	NM_005375.2	transcription regulator
MYC	NM_002467.3	transcription regulator
MYL6	NM_021019.4	other
MYOF	NM_013451.3	other
NAMPT	NM_005746.2	cytokine
NAPSA	NM_004851.1	peptidase
LINC00158	NR_024027.2	other
LINC00173	NR_027346.1	other
NETO2	NM_018092.3	other
NFATC2	NM_012340.3	transcription regulator
NFATC1	NM_172389.1	transcription regulator
NFATC4	NM_004554.4	transcription regulator
NFATC3	NM_173164.1	transcription regulator
NFAT5	NM_173214.1	transcription regulator
NFIL3	NM_005384.2	transcription regulator
NFKBIA	NM_020529.1	transcription regulator
NME1	NM_000269.2	kinase
NOLC1	NM_004741.3	transcription regulator
NOP16	NM_016391.4	other
NOTCH1	NM_017617.3	transcription regulator
NR3C1	NM_001018077.1	ligand-dependent nuclear receptor
NTRK1	NM_001012331.1	kinase
NTRK2	NM_001007097.1	kinase
ODC1	NM_002539.1	enzyme
ODF1	NM_024410.3	other
OSBPL10	NM_017784.3	other
OSM	NM_020530.3	cytokine
P2RX1	NM_002558.2	ion channel
P2RX2	NM_170683.2	ion channel
P2RX3	NM_002559.3	ion channel
P2RX4	NM_002560.2	ion channel
P2RX5	NM_175081.1	ion channel
P2RX6	NM_005446.3	ion channel
P2RX7	NM_002562.5	ion channel
PA2G4	NM_006191.2	transcription regulator
PAK1IP1	NM_017906.2	other
PALLD	NM_001166108.1	other
PANX1	NM_015368.3	transporter
PDCD1	NM_005018.1	phosphatase
CD274	NM_014143.2	enzyme
PDE3B	NM_000922.3	enzyme
PDE9A	NM_001001567.1	enzyme
PDPN	NM_006474.4	transporter
PFKM	NM_000289.5	kinase
PGD	NM_002631.2	enzyme
PIGT	NM_001184728.1	enzyme
PIK3IP1	NM_001135911.1	other
PLAC8	NM_016619.2	other
PLCH2	NM_014638.2	enzyme
PNPT1	NM_033109.3	enzyme
PPID	NM_005038.2	enzyme
PPIF	NM_005729.3	enzyme
PQLC3	NM_152391.3	other
PRKACB	NM_182948.2	kinase
PSMD3	NM_002809.2	other
PTEN	NM_000314.3	phosphatase
PTP4A3	NM_007079.2	phosphatase
PTRH2	NM_016077.3	enzyme
RAB37	NM_001006638.2	enzyme
RANBP1	NM_002882.2	other
RAVER1	NM_133452.2	other
REL	NM_002908.2	transcription regulator
RFFL	NM_057178.3	enzyme
RGS1	NM_002922.3	other
RGS2	NM_002923.1	other
RNF125	NM_017831.3	other
RORA	NM_134261.2	ligand-dependent nuclear receptor
RORC	NM_001001523.1	ligand-dependent nuclear receptor
RPL3	NM_001033853.1	other
RPS25	NM_001028.2	other
RRAD	NM_004165.1	enzyme
RSAD2	NM_080657.4	enzyme
RUNX1	NM_001754.4	transcription regulator
RUNX2	NM_004348.3	transcription regulator
S100A2	NM_005978.3	other
SAP30	NM_003864.3	transcription regulator
SELL	NR_029467.1	transmembrane receptor
SEPHS1	NM_001195602.1	enzyme
SGK1	NM_005627.2	kinase
SGTB	NM_019072.2	other
SH3GL3	NR_026799.1	other
SLAMF1	NM_003037.2	transmembrane receptor
SLC16A1	NM_003051.3	transporter
SLC16A14	NM_152527.3	other
SLC1A4	NM_003038.4	transporter
SLC25A28	NM_031212.3	other
SLC35D2	NM_007001.2	transporter
SLC35F5	NM_025181.2	other
SLC39A6	NM_012319.2	transporter
SLC43A3	NM_017611.2	other
SLC44A1	NM_080546.3	transporter
SLC5A3	NM_006933.2	transporter
SLC6A12	NM_003044.3	transporter
SLC6A4	NM_001045.2	transporter
SLC6A6	NM_001134367.1	transporter
SLC6A9	NM_001024845.1	transporter
SMAD2	NM_005901.4	transcription regulator
SMAD3	NM_005902.3	transcription regulator
SMAD4	NM_005359.3	transcription regulator
SMAD7	NM_005904.2	transcription regulator
SMURF1	NM_181349.1	enzyme
SOCS1	NM_003745.1	other
SOCS2	NM_003877.3	other
SOCS3	NM_003955.3	phosphatase
SOX2	NM_003106.3	transcription regulator
STAT1	NM_007315.2	transcription regulator
STAT2	NM_005419.2	transcription regulator
STAT3	NM_139276.2	transcription regulator
STAT4	NM_003151.2	transcription regulator
STAT5A	NM_003152.2	transcription regulator
STAT6	NM_003153.3	transcription regulator
SYTL2	NM_032379.3	other
SLC7A3	NM_032803.5	transporter
TBX21	NM_013351.1	transcription regulator
TC2N	NM_152332.4	transporter
TCEA3	NM_003196.1	transcription regulator
TCF7	NM_201633.2	transcription regulator
TGFB1	NM_000660.3	growth factor
TGFB2	NM_003238.2	growth factor
TGFB3	NM_003239.2	growth factor
TGFBR1	NM_004612.2	kinase
TGFBR2	NM_001024847.1	kinase
TGFBR3	NM_003243.3	kinase
THUMPD2	NR_028102.1	enzyme
TIGIT	NM_173799.2	other
HAVCR2	NM_032782.3	other
TIMP2	NM_003255.4	other
TLE4	NM_007005.3	transcription regulator
TLR1	NM_003263.3	transmembrane receptor
TLR10	NM_030956.2	transmembrane receptor
TLR2	NM_003264.3	transmembrane receptor
TLR3	NM_003265.2	transmembrane receptor
TLR4	NM_138554.2	transmembrane receptor
TLR5	NM_003268.3	transmembrane receptor
TLR6	NM_006068.2	transmembrane receptor
TLR7	NM_016562.3	transmembrane receptor
TLR8	NM_016610.2	transmembrane receptor
TLR9	NM_017442.2	transmembrane receptor
TNF	NM_000594.2	cytokine
TNFRSF10D	NM_003840.3	transmembrane receptor
TNFRSF9	NM_001561.4	transmembrane receptor
TNFSF13B	NM_006573.4	cytokine
TNFSF14	NM_003807.2	cytokine
TNFSF9	NM_003811.3	cytokine
TOB1	NM_005749.3	transcription regulator
TOLLIP	NM_019009.2	other
TOX2	NM_001098798.1	transcription regulator
TRAF6	NM_004620.2	enzyme
TRIM43/TRIM43B	NM_138800.1	other
TUFM	NM_003321.4	translation regulator
TXNIP	NM_006472.1	other
UBXN8	NM_005671.2	other
UCHL1	NM_004181.3	peptidase
UCHL3	NM_006002.3	peptidase
UCK2	NM_012474.3	kinase
VEGFA	NM_001025366.1	growth factor
WDR4	NM_018669.4	other
WDR75	NM_032168.1	other
YWHAG	NM_012479.3	other
ZC3H12C	NM_033390.1	other
ZGPAT	NM_001083113.1	transcription regulator
ZNF165	NM_003447.3	transcription regulator
ZNF768	NM_024671.3	other
ZNF83	NM_001105554.1	transcription regulator
ZEB1	NM_001128128.1	transcription regulator
ZEB2	NM_014795.2	transcription regulator
ACTB	NM_001101.2	other
MAF	NM_005360.4	transcription regulator
SEPT1	NM_052838.2	enzyme
