# Supplementary material for: Transcriptional signature of human pro-inflammatory TH17 cells identifies reduced IL10 gene expression in multiple sclerosis
Source: Nat Commun. 2017 Nov 17;8:1600. doi: 10.1038/s41467-017-01571-8 (PMC5693957; doi:10.1038/s41467-017-01571-8)
Supplement: Supplementary file 4 — Supplementary Data 2 [file 41467_2017_1571_MOESM4_ESM.xlsx]

## Sheet: Supp Table2
Supplementary Data 2. The presence of murine and human TH cell signature genes in nCounter CodeSet HuTH17
a, murine pathogenic TH17 signature genes in experimental autoimmune encephalomyelitis (EAE) identified by Lee et al. 12. b, murine EAE signature genes enriched in human myelin-specific CCR6+ CD4+ T cell libraries derived from patients with MS 19. c, EAE signature genes enriched human CD45RO+CCR7loCCR6+CCR4loCXCR3hi memory effector TH17.1 cells from healthy donors 33. d, EAE signature genes in nC…
Mouse TH17a	Human CCR6+b	Human TH17.1c	Codeset HuTH17d
CASP1	n.a	+	n.a
CCL3	+	+	+
CCL4	+	+	+
CCL5	+	+	+
CSF2	+	+	+
CXCL3	-	n.a	n.a
GZMB	+	+	+
ICOS	+	n.a	+
IL7R	n.a	+	+
IL22	+	n.a	+
IL3	+	+	+
LAG3	-	+	+
LGALS3	-	n.a	n.a
LRMP	-	+	+
STAT4	+	+	+
TBX21	+	+	+
