# Supplementary material for: Transcriptional signature of human pro-inflammatory TH17 cells identifies reduced IL10 gene expression in multiple sclerosis
Source: Nat Commun. 2017 Nov 17;8:1600. doi: 10.1038/s41467-017-01571-8 (PMC5693957; doi:10.1038/s41467-017-01571-8)
Supplement: Supplementary file 5 — Supplementary Data 3 [file 41467_2017_1571_MOESM5_ESM.xlsx]

## Sheet: Supp Table 3
Supplementary Data 3. Up and down-regulated genes in TH1/17 cells compared to TH17 cells
Differentially expressed genes between TH1/17 and TH17 cells were select with the two-tailed, paired Student’s t-test p<0.05 followed by supervised filtering for expression differences between Mean TH1/17 and Mean TH17 (Δ=MEANTH1/17 - MEANTH17) >20 for robustness. Abbreviations: Mean TH1/17, mean gene expression value of TH1/17 cells; Mean TH17, mean gene expression value of TH17 cells.
Gene	TH1/17 (Mean ± s.d.)	TH17 (Mean ± s.d.)	FC (TH1/17:TH17)	p-Value
IFNG	67525 ± 20905	649 ± 342	104.045	0.0019581
CCL5	522 ± 109	26 ± 10	19.7727	0.00042404
CCL4	18669 ± 8099	1434 ± 1243	13.0191	0.00549992
CCL3	1630 ± 1109	151 ± 125	10.7921	0.0293525
EPSTI1	966 ± 241	96 ± 32	10.0437	0.0015826
GZMB	4490 ± 2011	1510 ± 900	2.97325	0.00429389
IL3	2475 ± 1617	964 ± 601	2.56817	0.0502113
CXCR3	272 ± 127	122 ± 47	2.22222	0.0229801
RGS2	543 ± 167	268 ± 70	2.02235	0.0103684
CSF2	8216 ± 4348	4716 ± 1891	1.74219	0.0415476
IL23R	105 ± 11	68 ± 30	1.55162	0.0450985
TGFB1	1643 ± 452	1118 ± 295	1.47011	0.00533941
NFAT4	545 ± 52	375 ± 47	1.45518	0.000425182
IRF8	497 ± 130	344 ± 108	1.44393	0.00905485
FASLG	706 ± 248	494 ± 210	1.4299	0.00673159
AHI1	262 ± 49	187 ± 82	1.39808	0.0115524
HSPH1	800 ± 226	601 ± 146	1.332	0.0220057
IL2	83833 ± 23911	63669 ± 17002	1.3167	0.0102996
EGR-2	2684 ± 513	2041 ± 420	1.3151	0.000380548
TNFSF14	1929 ± 800	1473 ± 589	1.30926	0.0261382
DUSP5	10647 ± 1487	8252 ± 1365	1.29019	0.000645902
IL22	64634 ± 13610	50527 ± 12513	1.27921	0.032886
NFIL3	131 ± 58	103 ± 42	1.27573	0.0201197
CBLB	742 ± 193	593 ± 163	1.25051	0.00261877
LDHA	1943 ± 174	1564 ± 204	1.24191	0.000505356
SOCS3	685 ± 313	552 ± 235	1.24103	0.0206422
RORC	574 ± 104	468 ± 102	1.22754	0.000548154
REL	1345 ± 350	1096 ± 399	1.22723	0.0386887
NOTCH1	436 ± 236	357 ± 199	1.22085	0.0306776
STAT4	707 ± 28	580 ± 47	1.21862	0.00600466
TBX21	889 ± 265	739 ± 183	1.20244	0.0216209
EGR3	659 ± 242	571 ± 200	1.15447	0.0364395
MALT1	335 ± 28	291 ± 36	1.15348	0.0118111
BLIMP1	740 ± 112	645 ± 105	1.14826	0.00336489
SLAMF1	1830 ± 518	1594 ± 524	1.14807	0.0294048
CD6	556 ± 114	497 ± 106	1.11866	0.0332641
CTPS	643 ± 90	584 ± 95	1.10137	0.00943007
CD226	283 ± 43	258 ± 55	1.0969	0.0438451
RPS25	4835 ± 721	4525 ± 659	1.06851	0.0124178
NAMPT	6741 ± 1121	7637 ± 1469	-1.13283	0.0223985
ANTXR2	441 ± 107	525 ± 111	-1.19093	0.0136287
AHR	1864 ± 343	2261 ± 452	-1.21307	0.0207828
STAT6	421 ± 68	516 ± 58	-1.22544	0.019933
NETO2	184 ± 24	238 ± 31	-1.2938	0.0185126
CD7	561 ± 156	735 ± 198	-1.30934	0.00819428
LEF1	70 ± 37	94 ± 24	-1.34483	0.0333027
IFNGR2	248 ± 97	340 ± 71	-1.37037	0.0036226
IL1R1	250 ± 89	351 ± 82	-1.40705	0.0006678
CTLA4	2052 ± 1122	2895 ± 1285	-1.41058	0.0044682
IRF1	221 ± 60	359 ± 79	-1.62297	0.00217956
GK	457 ± 141	772 ± 210	-1.6884	0.0191555
STAT1	154 ± 46	265 ± 59	-1.71762	0.0017601
ABTB2	34 ± 28	58 ± 33	-1.72024	0.00365453
IL17F	8639 ± 3474	15968 ± 7384	-1.8483	0.015809
SLC6A4	44 ± 27	82 ± 21	-1.86818	0.0270096
CCR6	54 ± 40	104 ± 48	-1.91852	0.0146
KLF5	28 ± 20	58 ± 24	-2.0942	0.00836471
NTRK2	112 ± 65	247 ± 94	-2.19786	0.00876554
CCR4	610 ± 163	1473 ± 332	-2.41252	0.00185156
IGSF3	13 ± 14	34 ± 12	-2.625	0.0176388
