# Supplementary material for: Transcriptional signature of human pro-inflammatory TH17 cells identifies reduced IL10 gene expression in multiple sclerosis
Source: Nat Commun. 2017 Nov 17;8:1600. doi: 10.1038/s41467-017-01571-8 (PMC5693957; doi:10.1038/s41467-017-01571-8)
Supplement: Supplementary file 6 — Supplementary Data 4 [file 41467_2017_1571_MOESM6_ESM.xlsx]

## Sheet: Supp Table 4
Supplementary Data 4. Genes differentially expressed between human ex vivo TH1/17 vs. TH17 cells but not enriched in human and mouse pathogenic/non-pathogenic TH17 gene set enrichment analysis comparison
Differentially expressed genes between TH1/17 and TH17 cells were select with the two-tailed, paired Student’s t-test p<0.05 followed by supervised filtering for expression differences between Mean TH1/17 and Mean TH17 (Δ=MEANTH1/17 - MEANTH17) >20 for robustness. Abbreviations: Mean TH1/17, mean gene expression value of TH1/17 cells; Mean TH17, mean gene expression value of TH17 cells.
Gene	TH1/17 (Mean ± s.d.)	TH17 (Mean ± s.d.)	FC (TH1/17:TH17)	p-Value
TGFB1	1643 ± 452	1118 ± 295	1.47011	0.00533941
NFAT4	545 ± 52	375 ± 47	1.45518	0.000425182
IRF8	497 ± 130	344 ± 108	1.44393	0.00905485
FASLG	706 ± 248	494 ± 210	1.4299	0.00673159
AHI1	262 ± 49	187 ± 82	1.39808	0.0115524
HSPH1	800 ± 226	601 ± 146	1.332	0.0220057
EGR-2	2684 ± 513	2041 ± 420	1.3151	0.000380548
DUSP5	10647 ± 1487	8252 ± 1365	1.29019	0.000645902
NFIL3	131 ± 58	103 ± 42	1.27573	0.0201197
LDHA	1943 ± 174	1564 ± 204	1.24191	0.000505356
SOCS3	685 ± 313	552 ± 235	1.24103	0.0206422
RORC	574 ± 104	468 ± 102	1.22754	0.000548154
NOTCH1	436 ± 236	357 ± 199	1.22085	0.0306776
MALT1	335 ± 28	291 ± 36	1.15348	0.0118111
BLIMP1	740 ± 112	645 ± 105	1.14826	0.00336489
CD6	556 ± 114	497 ± 106	1.11866	0.0332641
CTPS	643 ± 90	584 ± 95	1.10137	0.00943007
CD226	283 ± 43	258 ± 55	1.0969	0.0438451
RPS25	4835 ± 721	4525 ± 659	1.06851	0.0124178
NAMPT	6741 ± 1121	7637 ± 1469	-1.13283	0.0223985
STAT6	421 ± 68	516 ± 58	-1.22544	0.019933
CD7	561 ± 156	735 ± 198	-1.30934	0.00819428
LEF1	70 ± 37	94 ± 24	-1.34483	0.0333027
IL1R1	250 ± 89	351 ± 82	-1.40705	0.0006678
CTLA4	2052 ± 1122	2895 ± 1285	-1.41058	0.0044682
IRF1	221 ± 60	359 ± 79	-1.62297	0.00217956
GK	457 ± 141	772 ± 210	-1.6884	0.0191555
ABTB2	34 ± 28	58 ± 33	-1.72024	0.00365453
IL17F	8639 ± 3474	15968 ± 7384	-1.8483	0.015809
SLC6A4	44 ± 27	82 ± 21	-1.86818	0.0270096
KLF5	28 ± 20	58 ± 24	-2.0942	0.00836471
NTRK2	112 ± 65	247 ± 94	-2.19786	0.00876554
CCR4	610 ± 163	1473 ± 332	-2.41252	0.00185156
