# Supplementary material for: Transcriptional signature of human pro-inflammatory TH17 cells identifies reduced IL10 gene expression in multiple sclerosis
Source: Nat Commun. 2017 Nov 17;8:1600. doi: 10.1038/s41467-017-01571-8 (PMC5693957; doi:10.1038/s41467-017-01571-8)
Supplement: Supplementary file 7 — Supplementary Data 5 [file 41467_2017_1571_MOESM7_ESM.xlsx]

## Sheet: Supp Table 5
Supplementary Data 5. Up and down-regulated genes in IL-10− TH17 clones compared to IL-10+ TH17 clones
Differentially expressed genes between IL-10− and IL-10+ TH17 clones were select with two tailed, paired Student’s t-test p<0.05 followed by supervised filtering for expression differences between Mean IL-10− TH17 clone and Mean IL-10+ TH17 clone (Δ=MEANIL-10− TH17 - MEAN IL-10+ TH17) >20 for robustness. Abbreviations: Mean IL-10−, mean gene expression value of IL-10− TH17 clones; Mean IL-10+, me…
Gene	IL-10− (Mean ± s.d.)	IL-10+ (Mean ± s.d.)	FC (IL-10−/IL-10+)	p-Value
TLR4	23 ± 17	2 ± 3	14.625	0.0292984
CD160	68 ± 34	7 ± 5	9.16216	0.0192048
IL23R	230 ± 81	55 ± 45	4.16304	0.000840819
GPR87	139 ± 73	40 ± 30	3.45274	0.0169863
CXCR3	1751 ± 402	584 ± 301	3	0.0107206
TBX21	3618 ± 1542	1383 ± 1378	2.61538	0.00371885
IER3	4805 ± 3864	2103 ± 1813	2.28527	0.0476651
IL12RB2	1380 ± 472	612 ± 319	2.25449	0.0180466
CA2	642 ± 237	290 ± 136	2.21212	0.048898
DPP4	975 ± 297	446 ± 124	2.18896	0.0122044
IL17F	22238 ± 14615	10310 ± 10507	2.15704	0.0317952
FASLG	2152 ± 978	1088 ± 1045	1.97849	0.0131892
CCL20	30550 ± 14260	16462 ± 11900	1.85581	0.00876985
CCL5	1583 ± 352	885 ± 571	1.7883	0.0375003
BTBD11	111 ± 35	63 ± 22	1.75	0.00706599
MYC	8849 ± 4096	5434 ± 2225	1.62852	0.0237105
LTA	18895 ± 2614	12195 ± 5748	1.54938	0.0479625
MALT1	1625 ± 532	1051 ± 416	1.54537	0.0154086
CTPS	1601 ± 565	1045 ± 295	1.53109	0.022396
REL	3427 ± 2056	2288 ± 1237	1.49803	0.03853
AHI1	437 ± 146	298 ± 99	1.4681	0.00588161
CBLB	1879 ± 744	1281 ± 427	1.46674	0.023543
DUSP5	12708 ± 4064	8705 ± 2888	1.45985	0.0028296
IL4I1	1527 ± 486	1048 ± 360	1.45706	0.0264487
CCDC86	302 ± 138	212 ± 103	1.42493	0.0134104
TGFBR2	2099 ± 675	1483 ± 890	1.41564	0.0469057
LYAR	943 ± 256	674 ± 158	1.39911	0.00687924
UCHL3	2165 ± 439	1571 ± 310	1.37798	0.0268104
NFAT5	1450 ± 679	1056 ± 527	1.37221	0.00750327
Egr-2	7089 ± 4355	5227 ± 4211	1.35632	0.00289797
TNFSF14	9704 ± 8523	7192 ± 6830	1.34935	0.0355213
MAK16	1102 ± 383	829 ± 216	1.32907	0.0458269
SLC5A3	2258 ± 1117	1706 ± 751	1.32368	0.045961
WDR4	131 ± 34	99 ± 35	1.32121	0.00262765
NME1	2881 ± 1690	2189 ± 1234	1.31634	0.0301549
HSPH1	7486 ± 1753	5695 ± 995	1.31452	0.0396296
IRF1	2198 ± 378	1683 ± 598	1.30569	0.0389834
FUS	659 ± 149	506 ± 119	1.30301	0.00321821
NOP16	1477 ± 542	1139 ± 449	1.2971	0.0289605
NOLC1	3310 ± 1163	2553 ± 779	1.29626	0.0209035
HIF1A	4439 ± 1690	3493 ± 1363	1.27096	0.0352729
SLC16A1	903 ± 198	715 ± 175	1.26336	0.0135905
IL2RB	4143 ± 969	3281 ± 1227	1.26276	0.0411675
UBXN8	156 ± 53	124 ± 46	1.25604	0.0195105
IL12RB1	374 ± 45	298 ± 27	1.25335	0.00218228
RANBP1	4236 ± 2036	3477 ± 1540	1.2183	0.0399945
HPRT	1283 ± 350	1067 ± 261	1.20161	0.0243761
PIGT	342 ± 97	286 ± 76	1.19678	0.0435689
CDC37	3628 ± 879	3095 ± 649	1.17229	0.0230363
SMAD2	735 ± 153	829 ± 125	-1.12905	0.0139907
BRX	972 ± 651	1100 ± 595	-1.13166	0.0421271
BAX	658 ± 234	807 ± 312	-1.22668	0.0212742
ANTXR2	937 ± 347	1200 ± 374	-1.28074	0.0109799
Ets1	2557 ± 892	3302 ± 743	-1.29123	0.0414151
ITGA4	1176 ± 434	1544 ± 510	-1.31332	0.0220908
ANXA6	2393 ± 786	3163 ± 723	-1.32177	6.67973e-05
SLC44A1	253 ± 74	335 ± 124	-1.32411	0.0325084
RNF125	437 ± 35	603 ± 100	-1.38067	0.0252792
IKZF3	2065 ± 730	2907 ± 557	-1.40783	0.0228396
PIK3IP1	510 ± 355	1020 ± 679	-2.00235	0.0342695
DSE	375 ± 105	807 ± 316	-2.15261	0.0465227
IFNGR2	255 ± 182	593 ± 254	-2.32106	0.0281171
EVI5	88 ± 45	234 ± 126	-2.65455	0.0328211
