# Supplementary material for: Transcriptional signature of human pro-inflammatory TH17 cells identifies reduced IL10 gene expression in multiple sclerosis
Source: Nat Commun. 2017 Nov 17;8:1600. doi: 10.1038/s41467-017-01571-8 (PMC5693957; doi:10.1038/s41467-017-01571-8)
Supplement: Supplementary file 8 — Supplementary Data 6 [file 41467_2017_1571_MOESM8_ESM.xlsx]

## Sheet: Supp Table6
Supplementary Data 6. The predicted upstream transcription factors for TH1/17 differentiation identified with Enrichr ChEA2016 analysis
All transcription factors with Benjamini-Hochberg adjusted p value smaller than 0.05 are shown.
Predicted Upstream Transcription Factor	Adjusted p-Value	z-Score	Combined Score
STAT3_20064451_ChIP-Seq_CD4+T_Mouse	0.0008	-7.25	51.99
TAL1_26923725_Chip-Seq_HPCs_Mouse	0.001	-1.5	10.34
RELA_24523406_ChIP-Seq_FIBROSARCOMA_Human	0.0025	-1.73	10.32
FOXO1_25302145_ChIP-Seq_T-LYMPHOCYTE_Mouse	0.0035	-1.46	8.25
IRF8_27001747_Chip-Seq_BMDM_Mouse	0.0139	-1.47	6.28
SMRT_22465074_ChIP-Seq_MACROPHAGES_Mouse	0.0139	-1.45	6.21
LMO2_20887958_ChIP-Seq_HPC-7_Mouse	0.0222	-1.54	5.86
