# Supplementary material for: Transcriptional signature of human pro-inflammatory TH17 cells identifies reduced IL10 gene expression in multiple sclerosis
Source: Nat Commun. 2017 Nov 17;8:1600. doi: 10.1038/s41467-017-01571-8 (PMC5693957; doi:10.1038/s41467-017-01571-8)
Supplement: Supplementary file 9 — Supplementary Data 7 [file 41467_2017_1571_MOESM9_ESM.xlsx]

## Sheet: Supp Table 7
Supplementary Data 7. The predicted upstream transcription factors for IL-10− clone differentiation identified with Enrichr ChEA2016 analysis
All transcription factors with Benjamini-Hochberg adjusted p value smaller than 0.05 are shown.
Predicted Upstream Transcription Factor	Adjusted p-Value	z-Score	Combined Score
STAT3_20064451_ChIP-Seq_CD4+T_Mouse	0.0235	-7.25	27.2
MYB_21317192_ChIP-Seq_ERMYB_Mouse	0.0235	-2.04	7.66
FOXO1_25302145_ChIP-Seq_T-LYMPHOCYTE_Mouse	0.0235	-1.47	5.52
