# Supplementary material for: Transcriptional signature of human pro-inflammatory TH17 cells identifies reduced IL10 gene expression in multiple sclerosis
Source: Nat Commun. 2017 Nov 17;8:1600. doi: 10.1038/s41467-017-01571-8 (PMC5693957; doi:10.1038/s41467-017-01571-8)
Supplement: Supplementary file 10 — Supplementary Data 8 [file 41467_2017_1571_MOESM10_ESM.xlsx]

## Sheet: Supp Table 8
Supplementary Data 8. List of qPCR primers
Primer	Catalog Number	Assay ID	Amplicon Length (bp)
B2M	4351370	Hs00187842_m1	64
CCL3	4331182	Hs00234142_m1	53
CCL4	4331182	Hs00237011_m1	137
CCL5	4331182	Hs00982282_m1	70
CCR6	4331182	Hs00171121_m1	63
CSF2	4331182	Hs00929873_m1	85
CXCR3	4331182	Hs00171041_m1	111
EPSTI1	4331182	Hs01566789_m1	59
GZMB	4331182	Hs01554355_m1	134
IFNG	4331182	Hs00989291_m1	73
IL10	4331182	Hs00961622_m1	74
IL17A	4331182	Hs00174383_m1	80
IL23R	4331182	Hs00332759_m1	79
IL3	4331182	Hs00174117_m1	72
RGS2	4331182	Hs00180054_m1	62
RORC	4331182	Hs01076122_m1	73
STAT1	4331182	Hs01013996_m1	66
STAT3	4331182	Hs01047580_m1	87
STAT5A	4331182	Hs00234181_m1	63
STAT5B	4331182	Hs00273500_m1	90
TBX21	4331182	Hs00203436_m1	62
